# Supplementary material for: A lightweight coal-gangue detection model based on parallel deep residual networks
Source: PeerJ Comput Sci. 2025 Feb 17;11:e2677. doi: 10.7717/peerj-cs.2677 (PMC11888869; doi:10.7717/peerj-cs.2677)
Supplement: Supplemental Information 1 [file peerj-cs-11-2677-s001.zip]

Archive with 121 entries (106 files):
- Code/
- Code/.dockerignore
- Code/.gitattributes
- Code/.gitignore
- Code/4.1.2'
- Code/detect.py
- Code/Dockerfile
- Code/export.py
- Code/hubconf.py
- Code/LICENSE
- Code/models/
- Code/models/C3ECA.yaml
- Code/models/CARAFE+BasicRFB.yaml
- Code/models/CARAFE+REPVGG+C3TR.yaml
- Code/models/CARAFE.yaml
- Code/models/common.py
- Code/models/experimental.py
- Code/models/hub/
- Code/models/hub/anchors.yaml
- Code/models/hub/yolov3-spp.yaml
- Code/models/hub/yolov3-tiny.yaml
- Code/models/hub/yolov3.yaml
- Code/models/hub/yolov5-bifpn.yaml
- Code/models/hub/yolov5-fpn.yaml
- Code/models/hub/yolov5-p2.yaml
- Code/models/hub/yolov5-p6.yaml
- Code/models/hub/yolov5-p7.yaml
- Code/models/hub/yolov5-panet.yaml
- Code/models/hub/yolov5l6.yaml
- Code/models/hub/yolov5m6.yaml
- Code/models/hub/yolov5n6.yaml
- Code/models/hub/yolov5s-ghost.yaml
- Code/models/hub/yolov5s-transformer.yaml
- Code/models/hub/yolov5s6.yaml
- Code/models/hub/yolov5x6.yaml
- Code/models/Inverted2.yaml
- Code/models/Inverted3.yaml
- Code/models/lightweight.yaml
- Code/models/ParalleleBlock.yaml
- Code/models/ParalleleBlock2.yaml
- Code/models/pb.yaml
- Code/models/pb_C3RT.yaml
- Code/models/REPVGG.yaml
- Code/models/tf.py
- Code/models/VGG+SimSPPF.yaml
- Code/models/yolo.py
- Code/models/yolov5l.yaml
- Code/models/yolov5m.yaml
- Code/models/yolov5n.yaml
- Code/models/yolov5s.yaml
- Code/models/yolov5x.yaml
- Code/models/__init__.py
- Code/models/__pycache__/
- Code/models/__pycache__/common.cpython-39.pyc
- Code/models/__pycache__/experimental.cpython-39.pyc
- Code/models/__pycache__/yolo.cpython-39.pyc
- Code/models/__pycache__/__init__.cpython-39.pyc
- Code/requirements.txt
- Code/train.py
- Code/tutorial.ipynb
- Code/utils/
- Code/utils/activations.py
- Code/utils/augmentations.py
- Code/utils/autoanchor.py
- Code/utils/aws/
- Code/utils/aws/mime.sh
- Code/utils/aws/resume.py
- Code/utils/aws/userdata.sh
- Code/utils/aws/__init__.py
- Code/utils/callbacks.py
- Code/utils/datasets.py
- Code/utils/downloads.py
- Code/utils/flask_rest_api/
- Code/utils/flask_rest_api/example_request.py
- Code/utils/flask_rest_api/README.md
- Code/utils/flask_rest_api/restapi.py
- Code/utils/general.py
- Code/utils/google_app_engine/
- Code/utils/google_app_engine/additional_requirements.txt
- Code/utils/google_app_engine/app.yaml
- Code/utils/google_app_engine/Dockerfile
- Code/utils/google_utils.py
- Code/utils/loggers/
- Code/utils/loggers/wandb/
- Code/utils/loggers/wandb/log_dataset.py
- Code/utils/loggers/wandb/README.md
- Code/utils/loggers/wandb/sweep.py
- Code/utils/loggers/wandb/sweep.yaml
- Code/utils/loggers/wandb/wandb_utils.py
- Code/utils/loggers/wandb/__init__.py
- Code/utils/loggers/wandb/__pycache__/
- Code/utils/loggers/wandb/__pycache__/wandb_utils.cpython-39.pyc
- Code/utils/loggers/wandb/__pycache__/__init__.cpython-39.pyc
- Code/utils/loggers/__init__.py
- Code/utils/loggers/__pycache__/
- Code/utils/loggers/__pycache__/__init__.cpython-39.pyc
- Code/utils/loss.py
- Code/utils/metrics.py
- Code/utils/optimizer.py
- Code/utils/plots.py
- Code/utils/torch_utils.py
- Code/utils/__init__.py
- Code/utils/__pycache__/
- Code/utils/__pycache__/augmentations.cpython-39.pyc
- Code/utils/__pycache__/autoanchor.cpython-39.pyc
- Code/utils/__pycache__/callbacks.cpython-39.pyc
- Code/utils/__pycache__/datasets.cpython-39.pyc
- Code/utils/__pycache__/downloads.cpython-39.pyc
- Code/utils/__pycache__/general.cpython-39.pyc
- Code/utils/__pycache__/loss.cpython-39.pyc
- Code/utils/__pycache__/metrics.cpython-39.pyc
- Code/utils/__pycache__/optimizer.cpython-39.pyc
- Code/utils/__pycache__/plots.cpython-39.pyc
- Code/utils/__pycache__/torch_utils.cpython-39.pyc
- Code/utils/__pycache__/__init__.cpython-39.pyc
- Code/val.py
- Code/voc_label.py
- Code/weights/
- Code/weights/yolov5s.pt
- Code/__pycache__/
- Code/__pycache__/val.cpython-39.pyc
