# Supplementary material for: A lightweight coal-gangue detection model based on parallel deep residual networks
Source: PeerJ Comput Sci. 2025 Feb 17;11:e2677. doi: 10.7717/peerj-cs.2677 (PMC11888869; doi:10.7717/peerj-cs.2677)
Supplement: Supplemental Information 1 [file peerj-cs-11-2677-s001.zip › Code/models/CARAFE+REPVGG+C3TR.yaml]

# YOLOv5 🚀 by Ultralytics, GPL-3.0 license

# Parameters
nc: 1  # number of classes
depth_multiple: 0.33  # model depth multiple
width_multiple: 0.50  # layer channel multiple
anchors:
  - [10,13, 16,30, 33,23]  # P3/8
  - [30,61, 62,45, 59,119]  # P4/16
  - [116,90, 156,198, 373,326]  # P5/32

# YOLOv5 v6.0 backbone
backbone:
  # [from, number, module, args]
  [[ -1, 1, Conv, [ 32, 6, 2, 2 ] ], # 0-P1/2
   [ -1, 1, RepVGGBlock, [ 64, 3, 2 ] ], # 1-P2/4
   [ -1, 1, C3, [ 64 ] ],
   [ -1, 1, RepVGGBlock, [ 128, 3, 2 ] ], # 3-P3/8
   [ -1, 3, C3, [ 128 ] ],
   [ -1, 1, RepVGGBlock, [ 256, 3, 2 ] ], # 5-P4/16
   [ -1, 3, C3, [ 256 ] ],
   [ -1, 1, RepVGGBlock, [ 512, 3, 2 ] ], # 7-P4/16
   [-1, 1, SPP, [1024, [5, 9, 13]]],
   [-1, 3, C3TR, [1024, False]],  # 9  <-------- C3TR() Transformer module
  ]

# YOLOv5 v6.0 head
head:
  [[-1, 1, Conv, [512, 1, 1]],
   [-1, 1, CARAFE, [512,3,2]],
   [[-1, 6], 1, Concat, [1]],  # cat backbone P4
   [-1, 3, C3, [512, False]],  # 13

   [-1, 1, Conv, [256, 1, 1]],
   [-1, 1, CARAFE, [256,3,2]],
   [[-1, 4], 1, Concat, [1]],  # cat backbone P3
   [-1, 3, C3, [256, False]],  # 17 (P3/8-small)

   [-1, 1, Conv, [256, 3, 2]],
   [[-1, 14], 1, Concat, [1]],  # cat head P4
   [-1, 3, C3, [512, False]],  # 20 (P4/16-medium)

   [-1, 1, Conv, [512, 3, 2]],
   [[-1, 10], 1, Concat, [1]],  # cat head P5
   [-1, 3, C3, [1024, False]],  # 23 (P5/32-large)

   [[17, 20, 23], 1, Detect, [nc, anchors]],  # Detect(P3, P4, P5)
  ]
