# Supplementary material for: A lightweight coal-gangue detection model based on parallel deep residual networks
Source: PeerJ Comput Sci. 2025 Feb 17;11:e2677. doi: 10.7717/peerj-cs.2677 (PMC11888869; doi:10.7717/peerj-cs.2677)
Supplement: Supplemental Information 1 [file peerj-cs-11-2677-s001.zip › Code/models/common.py]

# YOLOv5 🚀 by Ultralytics, GPL-3.0 license
"""
Common modules
"""
import logging
import math
import warnings
from copy import copy
from pathlib import Path

import numpy as np
import pandas as pd
import requests
import torch
import torch.nn as nn
import torch.nn.functional as F
from PIL import Image
from torch.cuda import amp
from torchvision.ops import deform_conv2d

from utils.datasets import exif_transpose, letterbox
from utils.general import colorstr, increment_path, make_divisible, non_max_suppression, save_one_box, \
    scale_coords, xyxy2xywh
from utils.plots import Annotator, colors
from utils.torch_utils import time_sync

LOGGER = logging.getLogger(__name__)


def autopad(k, p=None):  # kernel, padding
    # Pad to 'same'
    if p is None:
        p = k // 2 if isinstance(k, int) else [x // 2 for x in k]  # auto-pad
    return p


class Conv(nn.Module):
    # Standard convolution
    def __init__(self, c1, c2, k=1, s=1, p=None, g=1, act=True):  # ch_in, ch_out, kernel, stride, padding, groups
        super().__init__()
        self.conv = nn.Conv2d(c1, c2, k, s, autopad(k, p), groups=g, bias=False)
        self.bn = nn.BatchNorm2d(c2)
        self.act = nn.SiLU() if act is True else (act if isinstance(act, nn.Module) else nn.Identity())

    def forward(self, x):
        return self.act(self.bn(self.conv(x)))

    def forward_fuse(self, x):
        return self.act(self.conv(x))


class DWConv(Conv):
    # Depth-wise convolution class
    def __init__(self, c1, c2, k=1, s=1, act=True):  # ch_in, ch_out, kernel, stride, padding, groups
        super().__init__(c1, c2, k, s, g=math.gcd(c1, c2), act=act)


class TransformerLayer(nn.Module):
    # Transformer layer https://arxiv.org/abs/2010.11929 (LayerNorm layers removed for better performance)
    def __init__(self, c, num_heads):
        super().__init__()
        self.q = nn.Linear(c, c, bias=False)
        self.k = nn.Linear(c, c, bias=False)
        self.v = nn.Linear(c, c, bias=False)
        self.ma = nn.MultiheadAttention(embed_dim=c, num_heads=num_heads)
        self.fc1 = nn.Linear(c, c, bias=False)
        self.fc2 = nn.Linear(c, c, bias=False)

    def forward(self, x):
        x = self.ma(self.q(x), self.k(x), self.v(x))[0] + x
        x = self.fc2(self.fc1(x)) + x
        return x


class TransformerBlock(nn.Module):
    # Vision Transformer https://arxiv.org/abs/2010.11929
    def __init__(self, c1, c2, num_heads, num_layers):
        super().__init__()
        self.conv = None
        if c1 != c2:
            self.conv = Conv(c1, c2)
        self.linear = nn.Linear(c2, c2)  # learnable position embedding
        self.tr = nn.Sequential(*[TransformerLayer(c2, num_heads) for _ in range(num_layers)])
        self.c2 = c2

    def forward(self, x):
        if self.conv is not None:
            x = self.conv(x)
        b, _, w, h = x.shape
        p = x.flatten(2).unsqueeze(0).transpose(0, 3).squeeze(3)
        return self.tr(p + self.linear(p)).unsqueeze(3).transpose(0, 3).reshape(b, self.c2, w, h)


class Bottleneck(nn.Module):
    # Standard bottleneck
    def __init__(self, c1, c2, shortcut=True, g=1, e=0.5):  # ch_in, ch_out, shortcut, groups, expansion
        super().__init__()
        c_ = int(c2 * e)  # hidden channels
        self.cv1 = Conv(c1, c_, 1, 1)
        self.cv2 = Conv(c_, c2, 3, 1, g=g)
        self.add = shortcut and c1 == c2

    def forward(self, x):
        return x + self.cv2(self.cv1(x)) if self.add else self.cv2(self.cv1(x))


class BottleneckCSP(nn.Module):
    # CSP Bottleneck https://github.com/WongKinYiu/CrossStagePartialNetworks
    def __init__(self, c1, c2, n=1, shortcut=True, g=1, e=0.5):  # ch_in, ch_out, number, shortcut, groups, expansion
        super().__init__()
        c_ = int(c2 * e)  # hidden channels
        self.cv1 = Conv(c1, c_, 1, 1)
        self.cv2 = nn.Conv2d(c1, c_, 1, 1, bias=False)
        self.cv3 = nn.Conv2d(c_, c_, 1, 1, bias=False)
        self.cv4 = Conv(2 * c_, c2, 1, 1)
        self.bn = nn.BatchNorm2d(2 * c_)  # applied to cat(cv2, cv3)
        self.act = nn.LeakyReLU(0.1, inplace=True)
        self.m = nn.Sequential(*[Bottleneck(c_, c_, shortcut, g, e=1.0) for _ in range(n)])

    def forward(self, x):
        y1 = self.cv3(self.m(self.cv1(x)))
        y2 = self.cv2(x)
        return self.cv4(self.act(self.bn(torch.cat((y1, y2), dim=1))))


class C3(nn.Module):
    # CSP Bottleneck with 3 convolutions
    def __init__(self, c1, c2, n=1, shortcut=True, g=1, e=0.5):  # ch_in, ch_out, number, shortcut, groups, expansion
        super().__init__()
        c_ = int(c2 * e)  # hidden channels
        self.cv1 = Conv(c1, c_, 1, 1)
        self.cv2 = Conv(c1, c_, 1, 1)
        self.cv3 = Conv(2 * c_, c2, 1)  # act=FReLU(c2)
        self.m = nn.Sequential(*[Bottleneck(c_, c_, shortcut, g, e=1.0) for _ in range(n)])
        # self.m = nn.Sequential(*[CrossConv(c_, c_, 3, 1, g, 1.0, shortcut) for _ in range(n)])

    def forward(self, x):
        return self.cv3(torch.cat((self.m(self.cv1(x)), self.cv2(x)), dim=1))


class C3ECA(C3):
    # C3 module with SEBottleneck()
    def __init__(self, c1, c2, n=1, shortcut=True, g=1, e=0.5):
        super().__init__(c1, c2, n, shortcut, g, e)
        c_ = int(c2 * e)  # hidden channels
        self.m = nn.Sequential(*(ECA(c_, c_) for _ in range(n)))

    def forward(self, x):
        return self.cv3(torch.cat((self.m(self.cv1(x)), self.cv2(x)), dim=1))


class C3TR(C3):
    # C3 module with TransformerBlock()
    def __init__(self, c1, c2, n=1, shortcut=True, g=1, e=0.5):
        super().__init__(c1, c2, n, shortcut, g, e)
        c_ = int(c2 * e)
        self.m = TransformerBlock(c_, c_, 4, n)


class C3SPP(C3):
    # C3 module with SPP()
    def __init__(self, c1, c2, k=(5, 9, 13), n=1, shortcut=True, g=1, e=0.5):
        super().__init__(c1, c2, n, shortcut, g, e)
        c_ = int(c2 * e)
        self.m = SPP(c_, c_, k)


class C3Ghost(C3):
    # C3 module with GhostBottleneck()
    def __init__(self, c1, c2, n=1, shortcut=True, g=1, e=0.5):
        super().__init__(c1, c2, n, shortcut, g, e)
        c_ = int(c2 * e)  # hidden channels
        self.m = nn.Sequential(*[GhostBottleneck(c_, c_) for _ in range(n)])


class SPP(nn.Module):
    # Spatial Pyramid Pooling (SPP) layer https://arxiv.org/abs/1406.4729
    def __init__(self, c1, c2, k=(5, 9, 13)):
        super().__init__()
        c_ = c1 // 2  # hidden channels
        self.cv1 = Conv(c1, c_, 1, 1)
        self.cv2 = Conv(c_ * (len(k) + 1), c2, 1, 1)
        self.m = nn.ModuleList([nn.MaxPool2d(kernel_size=x, stride=1, padding=x // 2) for x in k])

    def forward(self, x):
        x = self.cv1(x)
        with warnings.catch_warnings():
            warnings.simplefilter('ignore')  # suppress torch 1.9.0 max_pool2d() warning
            return self.cv2(torch.cat([x] + [m(x) for m in self.m], 1))


class SPPF(nn.Module):
    # Spatial Pyramid Pooling - Fast (SPPF) layer for YOLOv5 by Glenn Jocher
    def __init__(self, c1, c2, k=5):  # equivalent to SPP(k=(5, 9, 13))
        super().__init__()
        c_ = c1 // 2  # hidden channels
        self.cv1 = Conv(c1, c_, 1, 1)
        self.cv2 = Conv(c_ * 4, c2, 1, 1)
        self.m = nn.MaxPool2d(kernel_size=k, stride=1, padding=k // 2)

    def forward(self, x):
        x = self.cv1(x)
        with warnings.catch_warnings():
            warnings.simplefilter('ignore')  # suppress torch 1.9.0 max_pool2d() warning
            y1 = self.m(x)
            y2 = self.m(y1)
            return self.cv2(torch.cat([x, y1, y2, self.m(y2)], 1))


class Focus(nn.Module):
    # Focus wh information into c-space
    def __init__(self, c1, c2, k=1, s=1, p=None, g=1, act=True):  # ch_in, ch_out, kernel, stride, padding, groups
        super().__init__()
        self.conv = Conv(c1 * 4, c2, k, s, p, g, act)
        # self.contract = Contract(gain=2)

    def forward(self, x):  # x(b,c,w,h) -> y(b,4c,w/2,h/2)
        return self.conv(torch.cat([x[..., ::2, ::2], x[..., 1::2, ::2], x[..., ::2, 1::2], x[..., 1::2, 1::2]], 1))
        # return self.conv(self.contract(x))


class GhostConv(nn.Module):
    # Ghost Convolution https://github.com/huawei-noah/ghostnet
    def __init__(self, c1, c2, k=1, s=1, g=1, act=True):  # ch_in, ch_out, kernel, stride, groups
        super().__init__()
        c_ = c2 // 2  # hidden channels
        self.cv1 = Conv(c1, c_, k, s, None, g, act)
        self.cv2 = Conv(c_, c_, 5, 1, None, c_, act)

    def forward(self, x):
        y = self.cv1(x)
        return torch.cat([y, self.cv2(y)], 1)


class GhostBottleneck(nn.Module):
    # Ghost Bottleneck https://github.com/huawei-noah/ghostnet
    def __init__(self, c1, c2, k=3, s=1):  # ch_in, ch_out, kernel, stride
        super().__init__()
        c_ = c2 // 2
        self.conv = nn.Sequential(GhostConv(c1, c_, 1, 1),  # pw
                                  DWConv(c_, c_, k, s, act=False) if s == 2 else nn.Identity(),  # dw
                                  GhostConv(c_, c2, 1, 1, act=False))  # pw-linear
        self.shortcut = nn.Sequential(DWConv(c1, c1, k, s, act=False),
                                      Conv(c1, c2, 1, 1, act=False)) if s == 2 else nn.Identity()

    def forward(self, x):
        return self.conv(x) + self.shortcut(x)


class Contract(nn.Module):
    # Contract width-height into channels, i.e. x(1,64,80,80) to x(1,256,40,40)
    def __init__(self, gain=2):
        super().__init__()
        self.gain = gain

    def forward(self, x):
        b, c, h, w = x.size()  # assert (h / s == 0) and (W / s == 0), 'Indivisible gain'
        s = self.gain
        x = x.view(b, c, h // s, s, w // s, s)  # x(1,64,40,2,40,2)
        x = x.permute(0, 3, 5, 1, 2, 4).contiguous()  # x(1,2,2,64,40,40)
        return x.view(b, c * s * s, h // s, w // s)  # x(1,256,40,40)


class Expand(nn.Module):
    # Expand channels into width-height, i.e. x(1,64,80,80) to x(1,16,160,160)
    def __init__(self, gain=2):
        super().__init__()
        self.gain = gain

    def forward(self, x):
        b, c, h, w = x.size()  # assert C / s ** 2 == 0, 'Indivisible gain'
        s = self.gain
        x = x.view(b, s, s, c // s ** 2, h, w)  # x(1,2,2,16,80,80)
        x = x.permute(0, 3, 4, 1, 5, 2).contiguous()  # x(1,16,80,2,80,2)
        return x.view(b, c // s ** 2, h * s, w * s)  # x(1,16,160,160)


class Concat(nn.Module):
    # Concatenate a list of tensors along dimension
    def __init__(self, dimension=1):
        super().__init__()
        self.d = dimension

    def forward(self, x):
        return torch.cat(x, self.d)


class AutoShape(nn.Module):
    # YOLOv5 input-robust model wrapper for passing cv2/np/PIL/torch inputs. Includes preprocessing, inference and NMS
    conf = 0.25  # NMS confidence threshold
    iou = 0.45  # NMS IoU threshold
    classes = None  # (optional list) filter by class
    multi_label = False  # NMS multiple labels per box
    max_det = 1000  # maximum number of detections per image

    def __init__(self, model):
        super().__init__()
        self.model = model.eval()

    def autoshape(self):
        LOGGER.info('AutoShape already enabled, skipping... ')  # model already converted to model.autoshape()
        return self

    def _apply(self, fn):
        # Apply to(), cpu(), cuda(), half() to model tensors that are not parameters or registered buffers
        self = super()._apply(fn)
        m = self.model.model[-1]  # Detect()
        m.stride = fn(m.stride)
        m.grid = list(map(fn, m.grid))
        if isinstance(m.anchor_grid, list):
            m.anchor_grid = list(map(fn, m.anchor_grid))
        return self

    @torch.no_grad()
    def forward(self, imgs, size=640, augment=False, profile=False):
        # Inference from various sources. For height=640, width=1280, RGB images example inputs are:
        #   file:       imgs = 'data/images/zidane.jpg'  # str or PosixPath
        #   URI:             = 'https://ultralytics.com/images/zidane.jpg'
        #   OpenCV:          = cv2.imread('image.jpg')[:,:,::-1]  # HWC BGR to RGB x(640,1280,3)
        #   PIL:             = Image.open('image.jpg') or ImageGrab.grab()  # HWC x(640,1280,3)
        #   numpy:           = np.zeros((640,1280,3))  # HWC
        #   torch:           = torch.zeros(16,3,320,640)  # BCHW (scaled to size=640, 0-1 values)
        #   multiple:        = [Image.open('image1.jpg'), Image.open('image2.jpg'), ...]  # list of images

        t = [time_sync()]
        p = next(self.model.parameters())  # for device and type
        if isinstance(imgs, torch.Tensor):  # torch
            with amp.autocast(enabled=p.device.type != 'cpu'):
                return self.model(imgs.to(p.device).type_as(p), augment, profile)  # inference

        # Pre-process
        n, imgs = (len(imgs), imgs) if isinstance(imgs, list) else (1, [imgs])  # number of images, list of images
        shape0, shape1, files = [], [], []  # image and inference shapes, filenames
        for i, im in enumerate(imgs):
            f = f'image{i}'  # filename
            if isinstance(im, (str, Path)):  # filename or uri
                im, f = Image.open(requests.get(im, stream=True).raw if str(im).startswith('http') else im), im
                im = np.asarray(exif_transpose(im))
            elif isinstance(im, Image.Image):  # PIL Image
                im, f = np.asarray(exif_transpose(im)), getattr(im, 'filename', f) or f
            files.append(Path(f).with_suffix('.jpg').name)
            if im.shape[0] < 5:  # image in CHW
                im = im.transpose((1, 2, 0))  # reverse dataloader .transpose(2, 0, 1)
            im = im[..., :3] if im.ndim == 3 else np.tile(im[..., None], 3)  # enforce 3ch input
            s = im.shape[:2]  # HWC
            shape0.append(s)  # image shape
            g = (size / max(s))  # gain
            shape1.append([y * g for y in s])
            imgs[i] = im if im.data.contiguous else np.ascontiguousarray(im)  # update
        shape1 = [make_divisible(x, int(self.stride.max())) for x in np.stack(shape1, 0).max(0)]  # inference shape
        x = [letterbox(im, new_shape=shape1, auto=False)[0] for im in imgs]  # pad
        x = np.stack(x, 0) if n > 1 else x[0][None]  # stack
        x = np.ascontiguousarray(x.transpose((0, 3, 1, 2)))  # BHWC to BCHW
        x = torch.from_numpy(x).to(p.device).type_as(p) / 255.  # uint8 to fp16/32
        t.append(time_sync())

        with amp.autocast(enabled=p.device.type != 'cpu'):
            # Inference
            y = self.model(x, augment, profile)[0]  # forward
            t.append(time_sync())

            # Post-process
            y = non_max_suppression(y, self.conf, iou_thres=self.iou, classes=self.classes,
                                    multi_label=self.multi_label, max_det=self.max_det)  # NMS
            for i in range(n):
                scale_coords(shape1, y[i][:, :4], shape0[i])

            t.append(time_sync())
            return Detections(imgs, y, files, t, self.names, x.shape)


class Detections:
    # YOLOv5 detections class for inference results
    def __init__(self, imgs, pred, files, times=None, names=None, shape=None):
        super().__init__()
        d = pred[0].device  # device
        gn = [torch.tensor([*[im.shape[i] for i in [1, 0, 1, 0]], 1., 1.], device=d) for im in imgs]  # normalizations
        self.imgs = imgs  # list of images as numpy arrays
        self.pred = pred  # list of tensors pred[0] = (xyxy, conf, cls)
        self.names = names  # class names
        self.files = files  # image filenames
        self.xyxy = pred  # xyxy pixels
        self.xywh = [xyxy2xywh(x) for x in pred]  # xywh pixels
        self.xyxyn = [x / g for x, g in zip(self.xyxy, gn)]  # xyxy normalized
        self.xywhn = [x / g for x, g in zip(self.xywh, gn)]  # xywh normalized
        self.n = len(self.pred)  # number of images (batch size)
        self.t = tuple((times[i + 1] - times[i]) * 1000 / self.n for i in range(3))  # timestamps (ms)
        self.s = shape  # inference BCHW shape

    def display(self, pprint=False, show=False, save=False, crop=False, render=False, save_dir=Path('')):
        crops = []
        for i, (im, pred) in enumerate(zip(self.imgs, self.pred)):
            s = f'image {i + 1}/{len(self.pred)}: {im.shape[0]}x{im.shape[1]} '  # string
            if pred.shape[0]:
                for c in pred[:, -1].unique():
                    n = (pred[:, -1] == c).sum()  # detections per class
                    s += f"{n} {self.names[int(c)]}{'s' * (n > 1)}, "  # add to string
                if show or save or render or crop:
                    annotator = Annotator(im, example=str(self.names))
                    for *box, conf, cls in reversed(pred):  # xyxy, confidence, class
                        label = f'{self.names[int(cls)]} {conf:.2f}'
                        if crop:
                            file = save_dir / 'crops' / self.names[int(cls)] / self.files[i] if save else None
                            crops.append({'box': box, 'conf': conf, 'cls': cls, 'label': label,
                                          'im': save_one_box(box, im, file=file, save=save)})
                        else:  # all others
                            annotator.box_label(box, label, color=colors(cls))
                    im = annotator.im
            else:
                s += '(no detections)'

            im = Image.fromarray(im.astype(np.uint8)) if isinstance(im, np.ndarray) else im  # from np
            if pprint:
                LOGGER.info(s.rstrip(', '))
            if show:
                im.show(self.files[i])  # show
            if save:
                f = self.files[i]
                im.save(save_dir / f)  # save
                if i == self.n - 1:
                    LOGGER.info(f"Saved {self.n} image{'s' * (self.n > 1)} to {colorstr('bold', save_dir)}")
            if render:
                self.imgs[i] = np.asarray(im)
        if crop:
            if save:
                LOGGER.info(f'Saved results to {save_dir}\n')
            return crops

    def print(self):
        self.display(pprint=True)  # print results
        LOGGER.info(f'Speed: %.1fms pre-process, %.1fms inference, %.1fms NMS per image at shape {tuple(self.s)}' %
                    self.t)

    def show(self):
        self.display(show=True)  # show results

    def save(self, save_dir='runs/detect/exp'):
        save_dir = increment_path(save_dir, exist_ok=save_dir != 'runs/detect/exp', mkdir=True)  # increment save_dir
        self.display(save=True, save_dir=save_dir)  # save results

    def crop(self, save=True, save_dir='runs/detect/exp'):
        save_dir = increment_path(save_dir, exist_ok=save_dir != 'runs/detect/exp', mkdir=True) if save else None
        return self.display(crop=True, save=save, save_dir=save_dir)  # crop results

    def render(self):
        self.display(render=True)  # render results
        return self.imgs

    def pandas(self):
        # return detections as pandas DataFrames, i.e. print(results.pandas().xyxy[0])
        new = copy(self)  # return copy
        ca = 'xmin', 'ymin', 'xmax', 'ymax', 'confidence', 'class', 'name'  # xyxy columns
        cb = 'xcenter', 'ycenter', 'width', 'height', 'confidence', 'class', 'name'  # xywh columns
        for k, c in zip(['xyxy', 'xyxyn', 'xywh', 'xywhn'], [ca, ca, cb, cb]):
            a = [[x[:5] + [int(x[5]), self.names[int(x[5])]] for x in x.tolist()] for x in getattr(self, k)]  # update
            setattr(new, k, [pd.DataFrame(x, columns=c) for x in a])
        return new

    def tolist(self):
        # return a list of Detections objects, i.e. 'for result in results.tolist():'
        x = [Detections([self.imgs[i]], [self.pred[i]], self.names, self.s) for i in range(self.n)]
        for d in x:
            for k in ['imgs', 'pred', 'xyxy', 'xyxyn', 'xywh', 'xywhn']:
                setattr(d, k, getattr(d, k)[0])  # pop out of list
        return x

    def __len__(self):
        return self.n


# build repvgg block
# -----------------------------
def conv_bn(in_channels, out_channels, kernel_size, stride, padding, groups=1):
    result = nn.Sequential()
    result.add_module('conv', nn.Conv2d(in_channels=in_channels, out_channels=out_channels,
                                        kernel_size=kernel_size, stride=stride, padding=padding, groups=groups,
                                        bias=False))
    result.add_module('bn', nn.BatchNorm2d(num_features=out_channels))

    return result


class SEBlock(nn.Module):

    def __init__(self, input_channels, internal_neurons):
        super(SEBlock, self).__init__()
        self.down = nn.Conv2d(in_channels=input_channels, out_channels=internal_neurons, kernel_size=1, stride=1,
                              bias=True)
        self.up = nn.Conv2d(in_channels=internal_neurons, out_channels=input_channels, kernel_size=1, stride=1,
                            bias=True)
        self.input_channels = input_channels

    def forward(self, inputs):
        x = F.avg_pool2d(inputs, kernel_size=inputs.size(3))
        x = self.down(x)
        x = F.relu(x)
        x = self.up(x)
        x = torch.sigmoid(x)
        x = x.view(-1, self.input_channels, 1, 1)
        return inputs * x


class RepVGGBlock(nn.Module):

    def __init__(self, in_channels, out_channels, kernel_size=3,
                 stride=1, padding=1, dilation=1, groups=1, padding_mode='zeros', deploy=False, use_se=False):
        super(RepVGGBlock, self).__init__()
        self.deploy = deploy
        self.groups = groups
        self.in_channels = in_channels

        padding_11 = padding - kernel_size // 2

        self.nonlinearity = nn.SiLU()
        # self.nonlinearity = nn.ReLU()

        if use_se:
            self.se = SEBlock(out_channels, internal_neurons=out_channels // 16)
        else:
            self.se = nn.Identity()

        if deploy:
            self.rbr_reparam = nn.Conv2d(in_channels=in_channels, out_channels=out_channels, kernel_size=kernel_size,
                                         stride=stride,
                                         padding=padding, dilation=dilation, groups=groups, bias=True,
                                         padding_mode=padding_mode)

        else:
            self.rbr_identity = nn.BatchNorm2d(
                num_features=in_channels) if out_channels == in_channels and stride == 1 else None
            self.rbr_dense = conv_bn(in_channels=in_channels, out_channels=out_channels, kernel_size=kernel_size,
                                     stride=stride, padding=padding, groups=groups)
            self.rbr_1x1 = conv_bn(in_channels=in_channels, out_channels=out_channels, kernel_size=1, stride=stride,
                                   padding=padding_11, groups=groups)
            # print('RepVGG Block, identity = ', self.rbr_identity)

    def get_equivalent_kernel_bias(self):
        kernel3x3, bias3x3 = self._fuse_bn_tensor(self.rbr_dense)
        kernel1x1, bias1x1 = self._fuse_bn_tensor(self.rbr_1x1)
        kernelid, biasid = self._fuse_bn_tensor(self.rbr_identity)
        return kernel3x3 + self._pad_1x1_to_3x3_tensor(kernel1x1) + kernelid, bias3x3 + bias1x1 + biasid

    def _pad_1x1_to_3x3_tensor(self, kernel1x1):
        if kernel1x1 is None:
            return 0
        else:
            return torch.nn.functional.pad(kernel1x1, [1, 1, 1, 1])

    def _fuse_bn_tensor(self, branch):
        if branch is None:
            return 0, 0
        if isinstance(branch, nn.Sequential):
            kernel = branch.conv.weight
            running_mean = branch.bn.running_mean
            running_var = branch.bn.running_var
            gamma = branch.bn.weight
            beta = branch.bn.bias
            eps = branch.bn.eps
        else:
            assert isinstance(branch, nn.BatchNorm2d)
            if not hasattr(self, 'id_tensor'):
                input_dim = self.in_channels // self.groups
                kernel_value = np.zeros((self.in_channels, input_dim, 3, 3), dtype=np.float32)
                for i in range(self.in_channels):
                    kernel_value[i, i % input_dim, 1, 1] = 1
                self.id_tensor = torch.from_numpy(kernel_value).to(branch.weight.device)
            kernel = self.id_tensor
            running_mean = branch.running_mean
            running_var = branch.running_var
            gamma = branch.weight
            beta = branch.bias
            eps = branch.eps
        std = (running_var + eps).sqrt()
        t = (gamma / std).reshape(-1, 1, 1, 1)
        return kernel * t, beta - running_mean * gamma / std

    def forward(self, inputs):
        if hasattr(self, 'rbr_reparam'):
            return self.nonlinearity(self.se(self.rbr_reparam(inputs)))

        if self.rbr_identity is None:
            id_out = 0
        else:
            id_out = self.rbr_identity(inputs)

        return self.nonlinearity(self.se(self.rbr_dense(inputs) + self.rbr_1x1(inputs) + id_out))

    def fusevggforward(self, x):
        return self.nonlinearity(self.rbr_dense(x))


class space_to_depth(nn.Module):
    # Changing the dimension of the Tensor
    def __init__(self):
        super().__init__()

    def forward(self, x):
        return torch.cat([x[..., ::2, ::2], x[..., 1::2, ::2], x[..., ::2, 1::2], x[..., 1::2, 1::2]], 1)


class CARAFE(nn.Module):
    # CARAFE: Content-Aware ReAssembly of FEatures       https://arxiv.org/pdf/1905.02188.pdf
    def __init__(self, c1, c2, kernel_size=3, up_factor=2):
        super(CARAFE, self).__init__()
        self.kernel_size = kernel_size
        self.up_factor = up_factor
        self.down = nn.Conv2d(c1, c1 // 4, 1)
        self.encoder = nn.Conv2d(c1 // 4, self.up_factor ** 2 * self.kernel_size ** 2,
                                 self.kernel_size, 1, self.kernel_size // 2)
        self.out = nn.Conv2d(c1, c2, 1)

    def forward(self, x):
        N, C, H, W = x.size()
        # N,C,H,W -> N,C,delta*H,delta*W
        # kernel prediction module
        kernel_tensor = self.down(x)  # (N, Cm, H, W)
        kernel_tensor = self.encoder(kernel_tensor)  # (N, S^2 * Kup^2, H, W)
        kernel_tensor = F.pixel_shuffle(kernel_tensor, self.up_factor)  # (N, S^2 * Kup^2, H, W)->(N, Kup^2, S*H, S*W)
        kernel_tensor = F.softmax(kernel_tensor, dim=1)  # (N, Kup^2, S*H, S*W)
        kernel_tensor = kernel_tensor.unfold(2, self.up_factor, step=self.up_factor)  # (N, Kup^2, H, W*S, S)
        kernel_tensor = kernel_tensor.unfold(3, self.up_factor, step=self.up_factor)  # (N, Kup^2, H, W, S, S)
        kernel_tensor = kernel_tensor.reshape(N, self.kernel_size ** 2, H, W,
                                              self.up_factor ** 2)  # (N, Kup^2, H, W, S^2)
        kernel_tensor = kernel_tensor.permute(0, 2, 3, 1, 4)  # (N, H, W, Kup^2, S^2)

        # content-aware reassembly module
        # tensor.unfold: dim, size, step
        x = F.pad(x, pad=(self.kernel_size // 2, self.kernel_size // 2,
                          self.kernel_size // 2, self.kernel_size // 2),
                  mode='constant', value=0)  # (N, C, H+Kup//2+Kup//2, W+Kup//2+Kup//2)
        x = x.unfold(2, self.kernel_size, step=1)  # (N, C, H, W+Kup//2+Kup//2, Kup)
        x = x.unfold(3, self.kernel_size, step=1)  # (N, C, H, W, Kup, Kup)
        x = x.reshape(N, C, H, W, -1)  # (N, C, H, W, Kup^2)
        x = x.permute(0, 2, 3, 1, 4)  # (N, H, W, C, Kup^2)

        out_tensor = torch.matmul(x, kernel_tensor)  # (N, H, W, C, S^2)
        out_tensor = out_tensor.reshape(N, H, W, -1)
        out_tensor = out_tensor.permute(0, 3, 1, 2)
        out_tensor = F.pixel_shuffle(out_tensor, self.up_factor)
        out_tensor = self.out(out_tensor)
        # print("up shape:",out_tensor.shape)
        return out_tensor


class attention2d(nn.Module):
    def __init__(self, in_planes, K, ):
        super(attention2d, self).__init__()
        self.avgpool = nn.AdaptiveAvgPool2d(1)
        self.fc1 = nn.Conv2d(in_planes, K, 1, )
        self.fc2 = nn.Conv2d(K, K, 1, )

    def forward(self, x):
        x = self.avgpool(x)
        x = self.fc1(x)
        x = F.relu(x)
        x = self.fc2(x).view(x.size(0), -1)
        return F.softmax(x, 1)


class Dynamic_conv2d(nn.Module):
    def __init__(self, in_planes, out_planes, kernel_size, stride=1, padding=0, dilation=1, groups=1, bias=True, K=4, ):
        super(Dynamic_conv2d, self).__init__()
        assert in_planes % groups == 0
        self.in_planes = in_planes
        self.out_planes = out_planes
        self.kernel_size = kernel_size
        self.stride = stride
        self.padding = padding
        self.dilation = dilation
        self.groups = groups
        self.bias = bias
        self.K = K
        self.attention = attention2d(in_planes, K, )

        self.weight = nn.Parameter(torch.Tensor(K, out_planes, in_planes // groups, kernel_size, kernel_size),
                                   requires_grad=True)
        if bias:
            self.bias = nn.Parameter(torch.Tensor(K, out_planes))
        else:
            self.bias = None

    def forward(self, x):  # 将batch视作维度变量，进行组卷积，因为组卷积的权重是不同的，动态卷积的权重也是不同的
        softmax_attention = self.attention(x)
        batch_size, in_planes, height, width = x.size()
        x = x.view(1, -1, height, width)  # 变化成一个维度进行组卷积
        weight = self.weight.view(self.K, -1)

        # 动态卷积的权重的生成， 生成的是batch_size个卷积参数（每个参数不同）
        aggregate_weight = torch.mm(softmax_attention, weight).view(-1, self.in_planes, self.kernel_size,
                                                                    self.kernel_size)
        if self.bias is not None:
            aggregate_bias = torch.mm(softmax_attention, self.bias).view(-1)
            output = F.conv2d(x, weight=aggregate_weight, bias=aggregate_bias, stride=self.stride, padding=self.padding,
                              dilation=self.dilation, groups=self.groups * batch_size)
        else:
            output = F.conv2d(x, weight=aggregate_weight, bias=None, stride=self.stride, padding=self.padding,
                              dilation=self.dilation, groups=self.groups * batch_size)

        output = output.view(batch_size, self.out_planes, output.size(-2), output.size(-1))
        return output


class SimConv(nn.Module):
    '''Normal Conv with ReLU activation'''

    def __init__(self, in_channels, out_channels, kernel_size, stride, groups=1, bias=False):
        super().__init__()
        padding = kernel_size // 2
        self.conv = nn.Conv2d(
            in_channels,
            out_channels,
            kernel_size=kernel_size,
            stride=stride,
            padding=padding,
            groups=groups,
            bias=bias,
        )
        self.bn = nn.BatchNorm2d(out_channels)
        self.act = nn.ReLU()

    def forward(self, x):
        return self.act(self.bn(self.conv(x)))

    def forward_fuse(self, x):
        return self.act(self.conv(x))


class SimSPPF(nn.Module):
    '''Simplified SPPF with ReLU activation'''

    def __init__(self, in_channels, out_channels, kernel_size=5):
        super().__init__()
        c_ = in_channels // 2  # hidden channels
        self.cv1 = SimConv(in_channels, c_, 1, 1)
        self.cv2 = SimConv(c_ * 4, out_channels, 1, 1)
        self.m = nn.MaxPool2d(kernel_size=kernel_size, stride=1, padding=kernel_size // 2)

    def forward(self, x):
        x = self.cv1(x)
        with warnings.catch_warnings():
            warnings.simplefilter('ignore')
            y1 = self.m(x)
            y2 = self.m(y1)
            return self.cv2(torch.cat([x, y1, y2, self.m(y2)], 1))


class Channel_Att(nn.Module):
    def __init__(self, channels, t=16):
        super(Channel_Att, self).__init__()
        self.channels = channels

        self.bn2 = nn.BatchNorm2d(self.channels, affine=True)

    def forward(self, x):
        residual = x

        x = self.bn2(x)
        weight_bn = self.bn2.weight.data.abs() / torch.sum(self.bn2.weight.data.abs())
        x = x.permute(0, 2, 3, 1).contiguous()
        x = torch.mul(weight_bn, x)
        x = x.permute(0, 3, 1, 2).contiguous()

        x = torch.sigmoid(x) * residual  #

        return x


class ECA(nn.Module):
    """Constructs a ECA module.
    Args:
        channel: Number of channels of the input feature map
        k_size: Adaptive selection of kernel size
    """

    def __init__(self, c1, c2, k_size=3):
        super(ECA, self).__init__()
        self.avg_pool = nn.AdaptiveAvgPool2d(1)
        self.conv = nn.Conv1d(1, 1, kernel_size=k_size, padding=(k_size - 1) // 2, bias=False)
        self.sigmoid = nn.Sigmoid()

    def forward(self, x):
        # feature descriptor on the global spatial information
        y = self.avg_pool(x)

        # print(y.shape,y.squeeze(-1).shape,y.squeeze(-1).transpose(-1, -2).shape)
        # Two different branches of ECA module
        # 50*C*1*1
        # 50*C*1
        # 50*1*C
        y = self.conv(y.squeeze(-1).transpose(-1, -2)).transpose(-1, -2).unsqueeze(-1)

        # Multi-scale information fusion
        y = self.sigmoid(y)

        return x * y.expand_as(x)


### mobilenetv3 ###

class h_sigmoid(nn.Module):
    def __init__(self, inplace=True):
        super(h_sigmoid, self).__init__()
        self.relu = nn.ReLU6(inplace=inplace)

    def forward(self, x):
        return self.relu(x + 3) / 6


class h_swish(nn.Module):
    def __init__(self, inplace=True):
        super(h_swish, self).__init__()
        self.sigmoid = h_sigmoid(inplace=inplace)

    def forward(self, x):
        y = self.sigmoid(x)
        return x * y


class SELayer(nn.Module):
    def __init__(self, channel, reduction=4):
        super(SELayer, self).__init__()
        self.avg_pool = nn.AdaptiveAvgPool2d(1)
        self.fc = nn.Sequential(
            nn.Linear(channel, channel // reduction),
            nn.ReLU(inplace=True),
            nn.Linear(channel // reduction, channel),
            h_sigmoid()
        )

    def forward(self, x):
        b, c, _, _ = x.size()
        y = self.avg_pool(x)
        y = y.view(b, c)
        y = self.fc(y).view(b, c, 1, 1)
        return x * y


class Conv3BN(nn.Module):
    """
    This equals to
    def conv_3x3_bn(inp, oup, stride):
        return nn.Sequential(
            nn.Conv2d(inp, oup, 3, stride, 1, bias=False),
            nn.BatchNorm2d(oup),
            h_swish()
        )
    """

    def __init__(self, inp, oup, stride):
        super(Conv3BN, self).__init__()
        self.conv = nn.Conv2d(inp, oup, 3, stride, 1, bias=False)
        self.bn = nn.BatchNorm2d(oup)
        self.act = h_swish()

    def forward(self, x):
        return self.act(self.bn(self.conv(x)))

    def fuseforward(self, x):
        return self.act(self.conv(x))


class InvertedResidual(nn.Module):
    def __init__(self, inp, oup, hidden_dim, kernel_size, stride, use_se, use_hs):
        super(InvertedResidual, self).__init__()
        assert stride in [1, 2]

        self.identity = stride == 1 and inp == oup

        if inp == hidden_dim:
            self.conv = nn.Sequential(
                # dw
                nn.Conv2d(hidden_dim, hidden_dim, kernel_size, stride, (kernel_size - 1) // 2, groups=hidden_dim,
                          bias=False),
                nn.BatchNorm2d(hidden_dim),
                h_swish() if use_hs else nn.ReLU(inplace=True),
                # Squeeze-and-Excite
                eca_layer(hidden_dim) if use_se else nn.Sequential(),
                # pw-linear
                nn.Conv2d(hidden_dim, oup, 1, 1, 0, bias=False),
                nn.BatchNorm2d(oup),
            )
        else:
            self.conv = nn.Sequential(
                # pw
                nn.Conv2d(inp, hidden_dim, 1, 1, 0, bias=False),
                nn.BatchNorm2d(hidden_dim),
                h_swish() if use_hs else nn.ReLU(inplace=True),
                # dw
                nn.Conv2d(hidden_dim, hidden_dim, kernel_size, stride, (kernel_size - 1) // 2, groups=hidden_dim,
                          bias=False),
                nn.BatchNorm2d(hidden_dim),
                # Squeeze-and-Excite
                eca_layer(hidden_dim) if use_se else nn.Sequential(),
                h_swish() if use_hs else nn.ReLU(inplace=True),
                # pw-linear
                nn.Conv2d(hidden_dim, oup, 1, 1, 0, bias=False),
                nn.BatchNorm2d(oup),
            )

    def forward(self, x):
        y = self.conv(x)
        if self.identity:
            return x + y
        else:
            return y


class eca_layer(nn.Module):
    """Constructs a ECA module.
    Args:
        channel: Number of channels of the input feature map
        k_size: Adaptive selection of kernel size
    """

    def __init__(self, channel, k_size=3):
        super(eca_layer, self).__init__()
        self.avg_pool = nn.AdaptiveAvgPool2d(1)
        self.conv = nn.Conv1d(1, 1, kernel_size=k_size, padding=(k_size - 1) // 2, bias=False)
        self.sigmoid = nn.Sigmoid()

    def forward(self, x):
        # x: input features with shape [b, c, h, w]
        b, c, h, w = x.size()

        # feature descriptor on the global spatial information
        y = self.avg_pool(x)

        # Two different branches of ECA module
        y = self.conv(y.squeeze(-1).transpose(-1, -2)).transpose(-1, -2).unsqueeze(-1)

        # Multi-scale information fusion
        y = self.sigmoid(y)

        return x * y.expand_as(x)


# test


class InvertedResidual2(nn.Module):
    def __init__(self, inp, oup, hidden_dim, kernel_size, stride, use_se, use_hs):
        super(InvertedResidual2, self).__init__()
        assert stride in [1, 2]

        self.identity = stride == 1 and inp == oup

        if inp == hidden_dim:
            self.conv = nn.Sequential(
                # dw
                nn.Conv2d(hidden_dim, hidden_dim, 1, 1, 0, bias=False),
                nn.BatchNorm2d(hidden_dim),
                h_swish() if use_hs else nn.ReLU(inplace=True),
                # Squeeze-and-Excite
                eca_layer(hidden_dim) if use_se else nn.Sequential(),
                # pw-linear
                nn.Conv2d(hidden_dim, oup, kernel_size, stride, (kernel_size - 1) // 2, groups=hidden_dim,
                          bias=False),
                # nn.Conv2d(hidden_dim, oup, 1, 1, 0, bias=False),
                nn.BatchNorm2d(oup),
            )
        else:
            self.conv = nn.Sequential(
                # pw
                nn.Conv2d(inp, hidden_dim, 1, 1, 0, bias=False),
                nn.BatchNorm2d(hidden_dim),
                h_swish() if use_hs else nn.ReLU(inplace=True),
                # dw
                nn.Conv2d(hidden_dim, hidden_dim, kernel_size, stride, (kernel_size - 1) // 2, groups=hidden_dim,
                          bias=False),
                # Squeeze-and-Excite
                eca_layer(hidden_dim) if use_se else nn.Sequential(),
                h_swish() if use_hs else nn.ReLU(inplace=True),
                # pw-linear
                nn.Conv2d(hidden_dim, oup, 1, 1, 0, bias=False),
                nn.BatchNorm2d(oup),
            )

    def forward(self, x):
        y = self.conv(x)
        if self.identity:
            return x + y
        else:
            return y


class InvertedResidual3(nn.Module):
    def __init__(self, inp, oup, hidden_dim, kernel_size, stride, use_se, use_hs):
        super(InvertedResidual3, self).__init__()
        assert stride in [1, 2]

        self.identity = stride == 1 and inp == oup
        self.a = nn.Sequential(
            nn.Conv2d(inp, hidden_dim, 1, 1, 0, bias=False),
            nn.BatchNorm2d(hidden_dim),
            eca_layer(hidden_dim) if use_se else nn.Sequential(),
            h_swish() if use_hs else nn.ReLU(inplace=True),
            # dw
            nn.Conv2d(hidden_dim, hidden_dim, kernel_size, stride, (kernel_size - 1) // 2, groups=hidden_dim,
                      bias=False),
            nn.BatchNorm2d(hidden_dim),
            # Squeeze-and-Excite
            eca_layer(hidden_dim) if use_se else nn.Sequential(),
            h_swish() if use_hs else nn.ReLU(inplace=True),

            # pw-linear
            nn.Conv2d(hidden_dim, oup, 1, 1, 0, bias=False),
            nn.BatchNorm2d(oup),
        )

        if inp == hidden_dim:
            self.conv = nn.Sequential(
                # dw
                nn.Conv2d(hidden_dim, hidden_dim, kernel_size, stride, (kernel_size - 1) // 2, groups=hidden_dim,
                          bias=False),
                nn.BatchNorm2d(hidden_dim),
                h_swish() if use_hs else nn.ReLU(inplace=True),
                # Squeeze-and-Excite
                eca_layer(hidden_dim) if use_se else nn.Sequential(),
                # pw-linear
                nn.Conv2d(hidden_dim, oup, 1, 1, 0, bias=False),
                nn.BatchNorm2d(oup),
            )
        else:
            self.conv = nn.Sequential(
                # pw
                nn.Conv2d(inp, hidden_dim, 1, 1, 0, bias=False),
                nn.BatchNorm2d(hidden_dim),
                eca_layer(hidden_dim) if use_se else nn.Sequential(),
                h_swish() if use_hs else nn.ReLU(inplace=True),
                # dw
                nn.Conv2d(hidden_dim, hidden_dim, kernel_size, stride, (kernel_size - 1) // 2, groups=hidden_dim,
                          bias=False),
                nn.BatchNorm2d(hidden_dim),
                # Squeeze-and-Excite
                eca_layer(hidden_dim) if use_se else nn.Sequential(),
                h_swish() if use_hs else nn.ReLU(inplace=True),

                # pw-linear
                nn.Conv2d(hidden_dim, oup, 1, 1, 0, bias=False),
                nn.BatchNorm2d(oup),
            )

    def forward(self, x):
        y = self.conv(x)
        z = self.a(x)
        if self.identity:
            return x + y + z
        else:
            return y

# ---------------------------Para1
def pw_conv(inp, use_se, use_hs):
    return nn.Sequential(
        nn.Conv2d(inp, inp, 1, 1, 0, bias=False),
        nn.BatchNorm2d(inp),
        eca_layer(inp) if use_se else nn.Sequential(),
        h_swish() if use_hs else nn.ReLU(inplace=True),
    )


def dw_conv(inp, oup, kernel_size, stride):
    return nn.Sequential(
        # nn.Conv2d(inp, inp, kernel_size, stride, (kernel_size - 1) // 2, groups=inp,
        #           bias=False),
        nn.Conv2d(inp, inp, 1, 1, 0, bias=False),
        nn.BatchNorm2d(inp),
    )


def p_liner(inp, oup, hidden_dim, kernel_size, stride, use_se, use_hs):
    return nn.Sequential(
        nn.Conv2d(inp, inp, kernel_size, stride, (kernel_size - 1) // 2, groups=inp,
                  bias=False),
        nn.BatchNorm2d(inp),
        # Squeeze-and-Excite

        eca_layer(inp) if use_se else nn.Sequential(),
        h_swish() if use_hs else nn.ReLU(inplace=True),

        # pw-linear
        nn.Conv2d(inp, oup, 1, 1, 0, bias=False),
        nn.BatchNorm2d(oup),
    )


class ParalleleBlock(nn.Module):
    def __init__(self, inp, oup, hidden_dim, kernel_size, stride, use_se, use_hs):
        super(ParalleleBlock, self).__init__()
        assert stride in [1, 2]

        self.identity = stride == 1 and inp == oup

        if inp == hidden_dim:
            self.conv = nn.Sequential(
                # dw
                nn.Conv2d(hidden_dim, hidden_dim, kernel_size, stride, (kernel_size - 1) // 2, groups=hidden_dim,
                          bias=False),
                nn.BatchNorm2d(hidden_dim),
                h_swish() if use_hs else nn.ReLU(inplace=True),
                # Squeeze-and-Excite
                eca_layer(hidden_dim) if use_se else nn.Sequential(),
                # pw-linear
                nn.Conv2d(hidden_dim, oup, 1, 1, 0, bias=False),
                nn.BatchNorm2d(oup),
            )
        else:
            self.conv1 = nn.Sequential(
                pw_conv(inp, use_se, use_hs),
                # dw_conv(inp, kernel_size, stride),
            )
            self.conv2 = nn.Sequential(
                dw_conv(inp, oup, kernel_size, stride),
                # nn.Conv2d(inp, oup, 1, 1, 0, bias=False),
            )
            self.conv3 = nn.Sequential(
                p_liner(inp, oup, hidden_dim, kernel_size, stride, use_se, use_hs),
            )
            self.conv = nn.Sequential(
                # pw
                nn.Conv2d(inp, hidden_dim, 1, 1, 0, bias=False),
                nn.BatchNorm2d(hidden_dim),
                h_swish() if use_hs else nn.ReLU(inplace=True),
                # dw
                nn.Conv2d(hidden_dim, hidden_dim, kernel_size, stride, (kernel_size - 1) // 2, groups=hidden_dim,
                          bias=False),
                nn.BatchNorm2d(hidden_dim),
                # Squeeze-and-Excite
                eca_layer(hidden_dim) if use_se else nn.Sequential(),
                h_swish() if use_hs else nn.ReLU(inplace=True),
                # pw-linear
                nn.Conv2d(hidden_dim, oup, 1, 1, 0, bias=False),
                nn.BatchNorm2d(oup),
            )

    def forward(self, x):
        y = self.conv(x)
        z1 = self.conv1(x)
        # z2=self.conv2(x)
        z3 = self.conv3(x)
        if self.identity:
            return x + z1 + z3
        else:
            return y


# --------------------para2-----------
def pw_conv2(inp,hidden_dim, kernel_size, stride, use_se, use_hs):
    return nn.Sequential(
        # pw
        nn.Conv2d(inp, inp, 1, 1, 0, bias=False),
        nn.BatchNorm2d(inp),
        h_swish() if use_hs else nn.ReLU(inplace=True),
        # dw
        nn.Conv2d(inp, inp, kernel_size, stride, (kernel_size - 1) // 2, groups=inp,
                  bias=False),
        nn.BatchNorm2d(inp),
        # Squeeze-and-Excite
        eca_layer(inp) if use_se else nn.Sequential(),
        h_swish() if use_hs else nn.ReLU(inplace=True),
    )


def p_liner2(inp, oup,use_se, use_hs):
    return nn.Sequential(
        # pw-linear
        nn.Conv2d(inp, oup, 1, 1, 0, bias=False),
        nn.BatchNorm2d(oup),
        eca_layer(oup) if use_se else nn.Sequential(),
        h_swish() if use_hs else nn.ReLU(inplace=True),
    )


class ParalleleBlock2(nn.Module):
    def __init__(self, inp, oup, hidden_dim, kernel_size, stride, use_se, use_hs):
        super(ParalleleBlock2, self).__init__()
        assert stride in [1, 2]

        self.identity = stride == 1 and inp == oup

        if inp == hidden_dim:
            self.conv = nn.Sequential(
                # dw
                nn.Conv2d(hidden_dim, hidden_dim, kernel_size, stride, (kernel_size - 1) // 2, groups=hidden_dim,
                          bias=False),
                nn.BatchNorm2d(hidden_dim),
                h_swish() if use_hs else nn.ReLU(inplace=True),
                # Squeeze-and-Excite
                eca_layer(hidden_dim) if use_se else nn.Sequential(),
                # pw-linear
                nn.Conv2d(hidden_dim, oup, 1, 1, 0, bias=False),
                nn.BatchNorm2d(oup),
            )
        else:
            self.convpw = nn.Sequential(
                pw_conv2(inp,hidden_dim, kernel_size, stride, use_se, use_hs),
                # dw_conv(inp, kernel_size, stride),
            )
            self.convpl = nn.Sequential(
                p_liner2(inp, oup,use_se, use_hs),
            )
            self.conv = nn.Sequential(
                # pw
                nn.Conv2d(inp, hidden_dim, 1, 1, 0, bias=False),
                nn.BatchNorm2d(hidden_dim),
                h_swish() if use_hs else nn.ReLU(inplace=True),
                # dw
                nn.Conv2d(hidden_dim, hidden_dim, kernel_size, stride, (kernel_size - 1) // 2, groups=hidden_dim,
                          bias=False),
                nn.BatchNorm2d(hidden_dim),
                # Squeeze-and-Excite
                eca_layer(hidden_dim) if use_se else nn.Sequential(),
                h_swish() if use_hs else nn.ReLU(inplace=True),
                # pw-linear
                nn.Conv2d(hidden_dim, oup, 1, 1, 0, bias=False),
                nn.BatchNorm2d(oup),
            )

    def forward(self, x):
        y = self.conv(x)
        pw = self.convpw(x)
        # z2=self.conv2(x)
        pl = self.convpl(x)
        if self.identity:
            return pw + pl
        else:
            return y
