# Supplementary material for: A lightweight coal-gangue detection model based on parallel deep residual networks
Source: PeerJ Comput Sci. 2025 Feb 17;11:e2677. doi: 10.7717/peerj-cs.2677 (PMC11888869; doi:10.7717/peerj-cs.2677)
Supplement: Supplemental Information 1 [file peerj-cs-11-2677-s001.zip › Code/models/Inverted3.yaml]

# parameters
nc: 1  # number of classes
depth_multiple: 0.33  # model depth multiple
width_multiple: 0.50  # layer channel multiple

# anchors
anchors:
  - [10,13, 16,30, 33,23]  # P3/8
  - [30,61, 62,45, 59,119]  # P4/16
  - [116,90, 156,198, 373,326]  # P5/32

# YOLOv5 backbone
backbone:
  # [from, number, module, args]
  [[-1, 1, Conv3BN, [3, 3,1]],                        # 0-p1/2
   [-1, 1, InvertedResidual3, [16,  16, 3, 2, 1, 0]],  # 1-p2/4
   [-1, 1, InvertedResidual3, [24,  72, 3, 2, 0, 0]],  # 2-p3/8
   [-1, 1, InvertedResidual3, [24,  88, 3, 1, 0, 0]],  # 3-p3/8
   [-1, 1, InvertedResidual3, [40,  96, 5, 2, 1, 1]],  # 4-p4/16
   [-1, 1, InvertedResidual3, [40, 240, 5, 1, 1, 1]],  # 5-p4/16
   [-1, 1, InvertedResidual3, [40, 240, 5, 1, 1, 1]],  # 6-p4/16
   [-1, 1, InvertedResidual3, [48, 120, 5, 1, 1, 1]],  # 7-p4/16
   [-1, 1, InvertedResidual3, [48, 144, 5, 1, 1, 1]],  # 8-p4/16
   [-1, 1, InvertedResidual3, [96, 288, 5, 2, 1, 1]],  # 9-p5/32
   [-1, 1, InvertedResidual3, [96, 576, 5, 1, 1, 1]],  # 10-p5/32
   [-1, 1, InvertedResidual3, [96, 576, 5, 1, 1, 1]],  # 11-p5/32
  ]

# YOLOv5 head
# the head is still yolov5s, but depth_multiple and width_multiple are set to 1.0, so Conv and C3 need to be changed
# depth_multiple of yolov5s: 0.33, i.e., number of C3: 3 -> 1
# width_multiple of yolov5s: 0.50, i.e., halve the ch_out
head:
  [[-1, 1, Conv, [256, 1, 1]],
   [-1, 1, CARAFE, [256,3,2]],
   [[-1, 8], 1, Concat, [1]],  # cat backbone P4
   [-1, 1, C3, [256, False]],  # 15

   [-1, 1, Conv, [128, 1, 1]],
   [-1, 1, CARAFE, [128,3,2]],
   [[-1, 3], 1, Concat, [1]],  # cat backbone P3
   [-1, 1, C3, [128, False]],  # 19 (P3/8-small)

   [-1, 1, Conv, [128, 3, 2]],
   [[-1, 16], 1, Concat, [1]],  # cat head P4
   [-1, 1, C3, [256, False]],  # 22 (P4/16-medium)

   [-1, 1, Conv, [256, 3, 2]],
   [[-1, 12], 1, Concat, [1]],  # cat head P5
   [-1, 1, C3, [512, False]],  # 25 (P5/32-large)

   [[19, 22, 25], 1, Detect, [nc, anchors]],  # Detect(P3, P4, P5)
  ]
