# Supplementary material for: A lightweight coal-gangue detection model based on parallel deep residual networks
Source: PeerJ Comput Sci. 2025 Feb 17;11:e2677. doi: 10.7717/peerj-cs.2677 (PMC11888869; doi:10.7717/peerj-cs.2677)
Supplement: Supplemental Information 1 [file peerj-cs-11-2677-s001.zip › Code/requirements.txt]

# pip install -r requirements.txt

# Base ----------------------------------------
matplotlib>=3.2.2
numpy>=1.18.5
opencv-python>=4.1.2
Pillow>=7.1.2
PyYAML>=5.3.1
requests>=2.23.0
scipy>=1.4.1
torch>=1.7.0
torchvision>=0.8.1
tqdm>=4.41.0

# Logging -------------------------------------
tensorboard>=2.4.1
# wandb

# Plotting ------------------------------------
pandas>=1.1.4
seaborn>=0.11.0

# Export --------------------------------------
# coremltools>=4.1  # CoreML export
# onnx>=1.9.0  # ONNX export
# onnx-simplifier>=0.3.6  # ONNX simplifier
# scikit-learn==0.19.2  # CoreML quantization
# tensorflow>=2.4.1  # TFLite export
# tensorflowjs>=3.9.0  # TF.js export

# Extras --------------------------------------
# albumentations>=1.0.3
# Cython  # for pycocotools https://github.com/cocodataset/cocoapi/issues/172
# pycocotools>=2.0  # COCO mAP
# roboflow
thop  # FLOPs computation
