# Supplementary material for: A lightweight coal-gangue detection model based on parallel deep residual networks
Source: PeerJ Comput Sci. 2025 Feb 17;11:e2677. doi: 10.7717/peerj-cs.2677 (PMC11888869; doi:10.7717/peerj-cs.2677)
Supplement: Supplemental Information 1 [file peerj-cs-11-2677-s001.zip › Code/utils/callbacks.py]

# YOLOv5 🚀 by Ultralytics, GPL-3.0 license
"""
Callback utils
"""


class Callbacks:
    """"
    Handles all registered callbacks for YOLOv5 Hooks
    """

    # Define the available callbacks
    _callbacks = {
        'on_pretrain_routine_start': [],
        'on_pretrain_routine_end': [],

        'on_train_start': [],
        'on_train_epoch_start': [],
        'on_train_batch_start': [],
        'optimizer_step': [],
        'on_before_zero_grad': [],
        'on_train_batch_end': [],
        'on_train_epoch_end': [],

        'on_val_start': [],
        'on_val_batch_start': [],
        'on_val_image_end': [],
        'on_val_batch_end': [],
        'on_val_end': [],

        'on_fit_epoch_end': [],  # fit = train + val
        'on_model_save': [],
        'on_train_end': [],

        'teardown': [],
    }

    def register_action(self, hook, name='', callback=None):
        """
        Register a new action to a callback hook

        Args:
            hook        The callback hook name to register the action to
            name        The name of the action for later reference
            callback    The callback to fire
        """
        assert hook in self._callbacks, f"hook '{hook}' not found in callbacks {self._callbacks}"
        assert callable(callback), f"callback '{callback}' is not callable"
        self._callbacks[hook].append({'name': name, 'callback': callback})

    def get_registered_actions(self, hook=None):
        """"
        Returns all the registered actions by callback hook

        Args:
            hook The name of the hook to check, defaults to all
        """
        if hook:
            return self._callbacks[hook]
        else:
            return self._callbacks

    def run(self, hook, *args, **kwargs):
        """
        Loop through the registered actions and fire all callbacks

        Args:
            hook The name of the hook to check, defaults to all
            args Arguments to receive from YOLOv5
            kwargs Keyword Arguments to receive from YOLOv5
        """

        assert hook in self._callbacks, f"hook '{hook}' not found in callbacks {self._callbacks}"

        for logger in self._callbacks[hook]:
            logger['callback'](*args, **kwargs)
