# Supplementary material for: A lightweight coal-gangue detection model based on parallel deep residual networks
Source: PeerJ Comput Sci. 2025 Feb 17;11:e2677. doi: 10.7717/peerj-cs.2677 (PMC11888869; doi:10.7717/peerj-cs.2677)
Supplement: Supplemental Information 1 [file peerj-cs-11-2677-s001.zip › Code/utils/flask_rest_api/example_request.py]

"""Perform test request"""
import pprint

import requests

DETECTION_URL = "http://localhost:5000/v1/object-detection/yolov5s"
TEST_IMAGE = "zidane.jpg"

image_data = open(TEST_IMAGE, "rb").read()

response = requests.post(DETECTION_URL, files={"image": image_data}).json()

pprint.pprint(response)
