# Supplementary material for: A lightweight coal-gangue detection model based on parallel deep residual networks
Source: PeerJ Comput Sci. 2025 Feb 17;11:e2677. doi: 10.7717/peerj-cs.2677 (PMC11888869; doi:10.7717/peerj-cs.2677)
Supplement: Supplemental Information 1 [file peerj-cs-11-2677-s001.zip › Code/utils/loggers/wandb/log_dataset.py]

import argparse

from wandb_utils import WandbLogger

WANDB_ARTIFACT_PREFIX = 'wandb-artifact://'


def create_dataset_artifact(opt):
    logger = WandbLogger(opt, None, job_type='Dataset Creation')  # TODO: return value unused


if __name__ == '__main__':
    parser = argparse.ArgumentParser()
    parser.add_argument('--data', type=str, default='data/coco128.yaml', help='data.yaml path')
    parser.add_argument('--single-cls', action='store_true', help='train as single-class dataset')
    parser.add_argument('--project', type=str, default='YOLOv5', help='name of W&B Project')
    parser.add_argument('--entity', default=None, help='W&B entity')
    parser.add_argument('--name', type=str, default='log dataset', help='name of W&B run')

    opt = parser.parse_args()
    opt.resume = False  # Explicitly disallow resume check for dataset upload job

    create_dataset_artifact(opt)
