# Supplementary material for: A lightweight coal-gangue detection model based on parallel deep residual networks
Source: PeerJ Comput Sci. 2025 Feb 17;11:e2677. doi: 10.7717/peerj-cs.2677 (PMC11888869; doi:10.7717/peerj-cs.2677)
Supplement: Supplemental Information 1 [file peerj-cs-11-2677-s001.zip › Code/utils/loggers/wandb/sweep.py]

import sys
from pathlib import Path

import wandb

FILE = Path(__file__).resolve()
ROOT = FILE.parents[3]  # YOLOv5 root directory
if str(ROOT) not in sys.path:
    sys.path.append(str(ROOT))  # add ROOT to PATH

from train import train, parse_opt
from utils.general import increment_path
from utils.torch_utils import select_device
from utils.callbacks import Callbacks


def sweep():
    wandb.init()
    # Get hyp dict from sweep agent
    hyp_dict = vars(wandb.config).get("_items")

    # Workaround: get necessary opt args
    opt = parse_opt(known=True)
    opt.batch_size = hyp_dict.get("batch_size")
    opt.save_dir = str(increment_path(Path(opt.project) / opt.name, exist_ok=opt.exist_ok or opt.evolve))
    opt.epochs = hyp_dict.get("epochs")
    opt.nosave = True
    opt.data = hyp_dict.get("data")
    device = select_device(opt.device, batch_size=opt.batch_size)

    # train
    train(hyp_dict, opt, device, callbacks=Callbacks())


if __name__ == "__main__":
    sweep()
