# Supplementary material for: A lightweight coal-gangue detection model based on parallel deep residual networks
Source: PeerJ Comput Sci. 2025 Feb 17;11:e2677. doi: 10.7717/peerj-cs.2677 (PMC11888869; doi:10.7717/peerj-cs.2677)
Supplement: Supplemental Information 1 [file peerj-cs-11-2677-s001.zip › Code/utils/optimizer.py]

from collections import defaultdict
from torch.optim import Optimizer
import torch


class Lookahead(Optimizer):
    def __init__(self, optimizer, k=5, alpha=0.5):
        self.optimizer = optimizer

        self.k = k
        self.alpha = alpha
        self.param_groups = self.optimizer.param_groups
        self.state = defaultdict(dict)
        self.fast_state = self.optimizer.state
        for group in self.param_groups:
            group["counter"] = 0

    def update(self, group):
        for fast in group["params"]:
            param_state = self.state[fast]
            if "slow_param" not in param_state:
                param_state["slow_param"] = torch.zeros_like(fast.data)
                param_state["slow_param"].copy_(fast.data)
            slow = param_state["slow_param"]
            slow += (fast.data - slow) * self.alpha
            fast.data.copy_(slow)

    def update_lookahead(self):
        for group in self.param_groups:
            self.update(group)

    def step(self, closure=None):
        loss = self.optimizer.step(closure)
        for group in self.param_groups:
            if group["counter"] == 0:
                self.update(group)
            group["counter"] += 1
            if group["counter"] >= self.k:
                group["counter"] = 0
        return loss

    def state_dict(self):
        fast_state_dict = self.optimizer.state_dict()
        slow_state = {
            (id(k) if isinstance(k, torch.Tensor) else k): v
            for k, v in self.state.items()
        }
        fast_state = fast_state_dict["state"]
        param_groups = fast_state_dict["param_groups"]
        return {
            "fast_state": fast_state,
            "slow_state": slow_state,
            "param_groups": param_groups,
        }

    def load_state_dict(self, state_dict):
        slow_state_dict = {
            "state": state_dict["slow_state"],
            "param_groups": state_dict["param_groups"],
        }
        fast_state_dict = {
            "state": state_dict["fast_state"],
            "param_groups": state_dict["param_groups"],
        }
        super(Lookahead, self).load_state_dict(slow_state_dict)
        self.optimizer.load_state_dict(fast_state_dict)
        self.fast_state = self.optimizer.state

    def add_param_group(self, param_group):
        param_group["counter"] = 0
        self.optimizer.add_param_group(param_group)
